# Supplementary material for: The Stressor in Adolescence of Menstruation: Coping Strategies, Emotional Stress & Impacts on School Absences among Young Women in Nepal
Source: Int J Environ Res Public Health. 2021 Aug 24;18(17):8894. doi: 10.3390/ijerph18178894 (PMC8431475; doi:10.3390/ijerph18178894)
Supplement: Supplementary file 1 [file ijerph-18-08894-s001.zip]

Archive with 1 entries (1 files):
- ijerph-1225188-supplementary.pdf
